# Supplementary material for: Long-Term Randomized Controlled Trials of Diet Intervention Reports and Their Impact on Cancer: A Systematic Review
Source: Cancers (Basel). 2024 Sep 27;16(19):3296. doi: 10.3390/cancers16193296 (PMC11475623; doi:10.3390/cancers16193296)
Supplement: Supplementary file 1 [file cancers-16-03296-s001.zip]

Archive with 1 entries (1 files):
- cancers-3161766-supplementary.pdf
